# Supplementary material for: Transmission of a Protease-Secreting Bacterial Symbiont Among Pea Aphids via Host Plants
Source: Front Physiol. 2019 Apr 17;10:438. doi: 10.3389/fphys.2019.00438 (PMC6479166; doi:10.3389/fphys.2019.00438)
Supplement: Supplementary file 2 [file Table_6.xlsx]

## Sheet: Sheet1
Table S6. List of all identified proteins in the culture media of S. symbiotica CWBI-2.3.T. Non-redundant protein identification.
Group	Group size	Count of Samples Where Any Group Member Was Detected	Samples Where Any Group Member Was Detected	Number of common high scoring peptide hits	Group keywords (found for >=30% of descriptions)	Support by other Methods	Alternative Accessions for top scoring protein	Top scoring protein	Description	Significance	Total Score	HSPs	Unique Peptides
Group 807	1	1	16	11	chaperone Hsp90			AEW44517.1	chaperone Hsp90; heat shock protein [Serratia symbiotica str. 'Cinara cedri']	Positive	1111	11	ALSAPELYEGDGELR	GLLDSNDLPLNVSR	LYYLTADSYAAAK	LFAAAGQQAPEVK	AAEQQLEPFLER	APDAEDNGNQEALAK	ELLSNASDAGEKLR	TLTLSDDGLGMSR	EEVLENLGTLAK	GTLEDPNQFLR	DAEDEYLDAWR
Group 488	9	1	14	3	dipeptidase		WP_015376736.1	AGE16693.1	aminoacyl-histidine dipeptidase [Serratia marcescens] >AGE16693.1 aminoacyl-histidine dipeptidase [Serratia marcescens WW4]	Positive	214	3	EAFAVVAVPGEK	EAVPAGYQR	ELYQDLFSK
Group 559	27	1	11	2	abc transporter substrate-binding metal protein		WP_015376859.1	AGE16866.1	metal ABC transporter substrate-binding protein [Serratia marcescens] >AGE16866.1 periplasmic solute binding protein [Serratia marcescens WW4]	Positive	328	3	VSAYFLENQTDSR	SAEYLQQLQK	QTFAAVPPEK
Group 521	527	1	14	2	pyruvate kinase 4		WP_024486166.1	AKG71245.1	MULTISPECIES: pyruvate kinase [Serratia] >AKG71245.1 pyruvate kinase [Serratia fonticola]	Positive	560	6	LLNAGMNVMR	ELASTDDFYR	EAALSSGLAQK	VTENEVLCK	VLNDGDLGQDK	LDAPLLVVAHHR	LVCTLGPK
Group 99	5	2	4,4(1)	1	30s ribosomal protein s8	Mascot (1)	CDS56071.1, EFW11555.1, JC2280, P46180.1, WP_006709765.1	BAA06589.1	30S ribosomal protein S8 [Serratia symbiotica] >P46180.1 RecName: Full=30S ribosomal protein S8 >pir||JC2280 ribosomal protein S8 - pea aphid symbiont bacterium >BAA06589.1 ribosomal protein S8 [Acyrthosiphon kondoi endosymbiont] >EFW11555.1 putative 30S ribosomal subunit protein S8 [Serratia symbiotica str. Tucson] >CDS56071.1 30S ribosomal subunit protein S8 [Serratia symbiotica] /// 30S riboso…	Positive	149	2	FYQGNAVVESLQR	EEGFLEDFK
Group 20	69	4	9,9(1),10,10(1)	2	ribosomal protein s3 30s	Mascot (11)	CDS56079.1, WP_040263580.1	CDG46965.1	30S ribosomal subunit protein S3 [Serratia symbiotica] /// 30S ribosomal protein S3 [Serratia symbiotica] >CDG46965.1 30S ribosomal protein S3 [Serratia symbiotica SCt-VLC] >CDS56079.1 30S ribosomal subunit protein S3 [Serratia symbiotica]	Positive	291	3	EFADNLDSDFK	LVADSLTSQLER	LGGAELAR	VGEEVELLRK
Group 76	390	2	2,2(1)	1	protein dna-binding hu 4	Mascot (1)	CDS58877.1, WP_040266850.1	CDG47189.1	DNA-binding protein HU-beta [Serratia symbiotica] /// transcriptional regulator HU subunit alpha [Serratia symbiotica] >CDG47189.1 DNA-binding protein HU-beta [Serratia symbiotica SCt-VLC] >CDS58877.1 DNA-binding protein HU-beta [Serratia symbiotica]	Positive	226	4	EGDAVQLVGFGTFK	LAAANVPAFVSGK	TQLLDVLADK	LATGADLSK	GTELLDVLGEK	GTELLDLVGEK	PLDLAAAK	ELTLAAAK
Group 29	201	4	3,3(1),4,4(1)	1	endoribonuclease l-psp deaminase	Mascot (1)	CDS56628.1, WP_040264371.1	CDG47633.1	ketoacid-binding protein [Serratia symbiotica] /// endoribonuclease L-PSP [Serratia symbiotica] >CDG47633.1 Enamine/imine deaminase [Serratia symbiotica SCt-VLC] >CDS56628.1 ketoacid-binding protein [Serratia symbiotica]	Positive	133	1	TGTVADDVAAQAR
Group 28	229	4	2,2(1),3,3(1)	1	thioredoxin reductase	Mascot (4)	CDS56739.1, WP_040264493.1	CDG47824.1	thioredoxin 1 [Serratia symbiotica] /// thiol reductase thioredoxin [Serratia symbiotica] >CDG47824.1 Thioredoxin-1 [Serratia symbiotica SCt-VLC] >CDS56739.1 thioredoxin 1 [Serratia symbiotica]	Positive	84	1	LNLDQNPATAPK
Group 52	112	2	2,2(1)	3	dna-binding protein 2	Mascot (20)	CDS56244.1, EFW12225.1, WP_006708930.1	CDG48425.1	HU; DNA-binding transcriptional regulator; alpha subunit [Serratia symbiotica] /// transcriptional regulator [Serratia symbiotica] >EFW12225.1 putative HU; DNA-binding transcriptional regulator; alpha subunit [Serratia symbiotica str. Tucson] >CDG48425.1 DNA-binding protein HU-alpha [Serratia symbiotica SCt-VLC] >CDS56244.1 HU; DNA-binding transcriptional regulator; alpha subunit [Serratia symbio…	Positive	252	3	EGDAVQLVGFGTFK	LAAANVPAFVSGK	TQLLDVLADK
Group 1045	4875	11	6,6(1),10,10(1),11,11(1),12,12(1),13,13(1),17	0	elongation factor tu partial translation	Mascot (9)	CDS56087.1, WP_040263589.1	CDG48467.1	protein chain elongation factor EF-Tu; possible GTP-binding factor (duplicate of tufA) [Serratia symbiotica] /// elongation factor Tu [Serratia symbiotica] >CDG48467.1 Elongation factor Tu 1 [Serratia symbiotica SCt-VLC] >CDS56087.1 protein chain elongation factor EF-Tu; possible GTP-binding factor (duplicate of tufA) [Serratia symbiotica]	Positive	794	13	GLTLNTSHVEYDTTPR	LATDPFVGQVTFFR	YLGADELTEEELKK	AFDQLDNAPEEK	GAFDQLDNAPEEK	SGPLAGYPVVDLK	GLTLSQSHVEYDTTPR	QFDQLDNAPEEK	ALEGDAEWEAK	ALEGDAEWAEK	EASEFAAEVAAMSK	STCTGVEMFR	AFDQLNDAPEEK	GLTLQSSHVEYDTTPR	GYRPQFYFR	GSVYVVNSGDTVLSNVK	FADQLDNAPEEK	FANQLDNAPEEK	VGEEVELVGLK	STCTGVEMYR	FDSEVYLLSK	QATTYGVPR	AGENVGVLLR	AGDLAAALGLK	ALEGGEEWEAK	FEVGEGLEK	EFLPAVDK	AEVYVLSK	QENVGVLLR	EQNVGVLLR	GYRQPFYFR	EGANVGVLLR	LALLLCTLPLEDVFFQPK	LAASLAFK
Group 1047	558	6	1,1(1),2,2(1),3,3(1)	0	protein transporter bon domain-containing	Mascot (1)	CDS58408.1, WP_040266093.1	CDG48587.1	putative periplasmic protein [Serratia symbiotica] /// BON domain-containing protein [Serratia symbiotica] >CDG48587.1 BON domain-containing protein [Serratia symbiotica SCt-VLC] >CDS58408.1 putative periplasmic protein [Serratia symbiotica]	Positive	338	4	EEGTGGYLDDTVLTTK	SEGTGGYLDDTVLTTK	TDGTGGYLDDTVLTTK	VQLSGFVTSNDDALR	EEGTGGYLDDSLLTTK	VQLSGFVTSDNDALR	VQLSGFVTSGGDDALR	SVENVMQLK	ELSVETFK	ELDVETFK	GNLSVETFK
Group 90	39	2	8,8(1)	1	mechanosensitive channel mscs ion protein	Mascot (1)	CDS59007.1, WP_040266990.1	CDG49033.1	mechanosensitive channel [Serratia symbiotica] /// mechanosensitive ion channel protein MscS [Serratia symbiotica] >CDG49033.1 Small-conductance mechanosensitive channel [Serratia symbiotica SCt-VLC] >CDS59007.1 mechanosensitive channel [Serratia symbiotica]	Positive	295	3	VLGDVLAADKR	LLVVPNGK	VLQNLLNYSR
Group 17	152	4	2,2(1),3,3(1)	2	host factor integration subunit alpha 2	Mascot (9)	CDS58229.1, WP_040265872.1	CDG49100.1	integration host factor subunit alpha [Serratia symbiotica] >CDG49100.1 Integration host factor subunit alpha [Serratia symbiotica SCt-VLC] >CDS58229.1 integration host factor (IHF); alpha subunit;DNA-binding protein; DNA replication [Serratia symbiotica] /// integration host factor (IHF); alpha subunit;DNA-binding protein; DNA replication [Serratia symbiotica]	Positive	203	4	AEMSEYLFEK	LSGFGNFDLR	TGEDLPLTAR	SAEDLPLTAR
Group 31	60	4	3,3(1),4,4(1)	1	protein ribosomal	Mascot (2)	CDS56909.1, EFW11595.1, WP_006709800.1	CDL72452.1	50S ribosomal protein L7/L12 [Serratia symbiotica] >EFW11595.1 50S ribosomal subunit protein L7/L12 [Serratia symbiotica str. Tucson] >CDL72452.1 50S ribosomal protein L7/L12 [Serratia symbiotica SCt-VLC] >CDS56909.1 50S ribosomal subunit protein L7/L12 [Serratia symbiotica] /// 50S ribosomal subunit protein L7/L12 [Serratia symbiotica]	Positive	153	2	SLEEAGASVEVK	DLVESAPAVLK
Group 4	10	6	7,7(1),8,8(1),9,9(1)	3	peroxiredoxin	Mascot (1)	CDS55792.1, WP_040263091.1	CDN39801.1	peroxiredoxin [Serratia symbiotica] >CDN39801.1 Alkyl hydroperoxide reductase subunit C [Serratia symbiotica SCt-VLC] >CDS55792.1 putative peroxiredoxin [Serratia symbiotica] /// putative peroxiredoxin [Serratia symbiotica]	Positive	312	4	TPVEDGGLGEVK	AQVVNDLPLGR	QAVVNDLPLGR	YAMVADLK
Group 698	1	2	3,3(1)	2	putative inner membrane protein involved in acetate transport	Mascot (1)	WP_040262565.1	CDS55436.1	conserved hypothetical protein; putative inner membrane protein involved in acetate transport [Serratia symbiotica] /// DUF485 domain-containing protein [Serratia symbiotica] >CDS55436.1 conserved hypothetical protein; putative inner membrane protein involved in acetate transport [Serratia symbiotica]	Negative	120	2	MNDTLYQR	TLTELLQEVK
Group 761	1	2	10,10(1)	1	glutamate:aspartate symport protein	Mascot (1)		CDS55438.1	glutamate:aspartate symport protein (DAACS family) [Serratia symbiotica]	Positive	116	1	ALAYEQELLSDK
Group 727	1	2	15,15(1)	2	fused putative transporter subunits of ABC superfamily: ATP-binding components	Mascot (1)		CDS55494.1	fused putative transporter subunits of ABC superfamily: ATP-binding components [Serratia symbiotica]	Positive	194	2	FEELNNTEYQK	ATECVLAQEASAEAAR
Group 741	1	2	6,6(1)	1	conserved hypothetical protein	Mascot (1)		CDS55509.1	conserved hypothetical protein [Serratia symbiotica]	Negative	64	1	AEGSVVFQK
Group 668	1	4	9,9(1),10,10(1)	1	DNA-binding response regulator in two-component regulatory system with ArcB or CpxA	Mascot (1)		CDS55510.1	DNA-binding response regulator in two-component regulatory system with ArcB or CpxA [Serratia symbiotica]	Negative	111	1	SLVNPAGQR
Group 14	3	4	10,10(1),11,11(1)	3	transaldolase	Mascot (1)	WP_040262635.1	CDS55516.1	transaldolase [Serratia symbiotica] >CDS55516.1 transaldolase B [Serratia symbiotica] /// transaldolase B [Serratia symbiotica]	Positive	306	4	LYNEAGLSNDR	ALAESEGTLER	LASTWQGLR	LSTEVDAR
Group 1	39	10	11,11(1),14,14(1),15,15(1),16,16(1),17,17(1)	10	chaperone dnak	Mascot (1)	WP_040262641.1	CDS55519.1	molecular chaperone DnaK [Serratia symbiotica] >CDS55519.1 chaperone Hsp70; co-chaperone with DnaJ [Serratia symbiotica] /// chaperone Hsp70; co-chaperone with DnaJ [Serratia symbiotica]	Positive	1061	10	SLGQFNLDGLQAAPR	LLEADDGDAWLEVK	TQDGETLVGQPAK	ASSGLNEDELQK	ENLLPTAAALAYGLDK	DAELNAESDR	SQALVQVSGK	NDPLAMQR	FEELVQTR	VLEDAEGDR
Group 733	1	2	18,18(1)	2	isoleucyl-tRNA synthetase	Mascot (1)		CDS55525.1	isoleucyl-tRNA synthetase [Serratia symbiotica]	Positive	319	2	EYAAEQVEGQK	QQSLEELK
Group 788	1	2	14,14(1)	1	UDP-N-acetylmuramoyl-L-alanyl-D-glutamate:meso-diaminopimelate ligase	Mascot (1)		CDS55564.1	UDP-N-acetylmuramoyl-L-alanyl-D-glutamate:meso-diaminopimelate ligase [Serratia symbiotica]	Negative	66	1	VVLTDDNPR
Group 778	1	2	14,14(1)	1	UDP-N-acetylmuramate:L-alanine ligase			CDS55570.1	UDP-N-acetylmuramate:L-alanine ligase [Serratia symbiotica]	Negative	103	1	ALASFQGTGR
Group 783	1	2	13,13(1)	1	glutamate-1-semialdehyde aminotransferase (aminomutase)			CDS55589.1	glutamate-1-semialdehyde aminotransferase (aminomutase) [Serratia symbiotica]	Negative	62	1	NAVLEAAQR
Group 15	3	4	13,13(1),14,14(1)	3	serine endoprotease	Mascot (1)	WP_040262760.1	CDS55594.1	serine endoprotease (protease Do);membrane-associated [Serratia symbiotica] /// serine endoprotease [Serratia symbiotica] >CDS55594.1 serine endoprotease (protease Do);membrane-associated [Serratia symbiotica]	Positive	360	5	GAFVNEVVPK	AELGTLPLGSK	GTELNSELAK	SDLALLQLK	QDVLVTLDGK
Group 792	1	2	15,15(1)	1	CTP synthase			CDS55606.1	CTP synthase [Serratia symbiotica]	Borderline	109	1	LLDSQDVETR
Group 684	1	2	13,13(1)	3	enolase	Mascot (1)		CDS55607.1	enolase [Serratia symbiotica]	Positive	170	3	YVLAGEGNK	LEEALGDR	GLANSLLLK
Group 730	1	2	17,17(1)	2	exported protein required for envelope biosynthesis and integrity			CDS55618.1	exported protein required for envelope biosynthesis and integrity [Serratia symbiotica]	Positive	196	2	LYDDALVER	YFTDLDSK
Group 765	1	2	12,12(1)	1	outer membrane lipoprotein			CDS55653.1	outer membrane lipoprotein [Serratia symbiotica]	Negative	61	1	LLDNFSSSEAER
Group 692	1	2	14,14(1)	3	aminoacyl-histidine dipeptidase (peptidase D)	Mascot (1)	WP_040263041.1	CDS55732.1	aminoacyl-histidine dipeptidase (peptidase D) [Serratia symbiotica] /// aminoacyl-histidine dipeptidase [Serratia symbiotica] >CDS55732.1 aminoacyl-histidine dipeptidase (peptidase D) [Serratia symbiotica]	Positive	387	3	EAFAVVAVPGEK	EAVPAGYQR	ELYQDLFSK
Group 73	672	2	9,9(1)	1	oxidoreductase nad -dependent sp.			CDS55733.1	putative enzyme [Serratia symbiotica]	Negative	68	1	VVVLTGASSGLGEATAR	VFAGVGTVYSATK	AQSVVDFLLSK	GEFLASLTEAER
Group 19	114	4	7,7(1),8,8(1)	2	phosphoheptose isomerase	Mascot (1)	WP_040263057.1	CDS55749.1	phosphoheptose isomerase [Serratia symbiotica] >CDS55749.1 D-sedoheptulose 7-phosphate isomerase [Serratia symbiotica] /// D-sedoheptulose 7-phosphate isomerase [Serratia symbiotica]	Positive	292	5	FLSDDANLDALQR	SELNEAGDTLAK	MAGSADVELR	FLCDLNLDALQR	AAVLLAEGFK
Group 736	1	2	2,2(1)	1	conserved hypothetical protein			CDS55807.1	conserved hypothetical protein [Serratia symbiotica]	Negative	61	1	VNEYFAGK
Group 50	1014	2	18,18(1)	3	aconitate hydratase dehydratase bifunctional 2/2-methylisocitrate	Mascot (1)	WP_040263205.1	CDS55882.1	aconitate hydratase 2 [Serratia symbiotica] /// aconitate hydratase B [Serratia symbiotica] >CDS55882.1 aconitate hydratase 2 [Serratia symbiotica]	Positive	533	6	LDQAFELTDASAER	VADGATVVSTSTR	TDVLLDEVR	LLSDVANSK	QLELLNQK	QGLLTVEK
Group 46	547	2	14,14(1)	4	dehydrogenase dihydrolipoyl dihydrolipoamide	Mascot (1)	WP_040263207.1	CDS55883.1	dihydrolipoyl dehydrogenase [Serratia symbiotica] >CDS55883.1 lipoamide dehydrogenase; E3 component is part of three enzyme complexes [Serratia symbiotica] /// lipoamide dehydrogenase; E3 component is part of three enzyme complexes [Serratia symbiotica]	Positive	625	6	VLTQLTGGLAGMAK	FTGANTLVVEGEK	EEGLYVTMEGK	VWDSTDALALR	YDAVLVALGR	VTVVDGLGK
Group 678	1	2	15,15(1)	5	pyruvate dehydrogenase;dihydrolipoyltransacetylase component E2	Mascot (1)		CDS55884.1	pyruvate dehydrogenase;dihydrolipoyltransacetylase component E2 [Serratia symbiotica]	Positive	392	5	AVAAALEQMPR	FNSSLSEDGQK	TDLTDLEVFR	EDLQAYVK	EFGVNLAK
Group 49	4	2	18,18(1)	4	pyruvate dehydrogenase acetyl-transferring homodimeric type e1 component decarboxylase thiamin-binding	Mascot (1)	WP_040263211.1	CDS55885.1	pyruvate dehydrogenase; decarboxylase component E1; thiamin-binding [Serratia symbiotica] /// pyruvate dehydrogenase (acetyl-transferring); homodimeric type [Serratia symbiotica] >CDS55885.1 pyruvate dehydrogenase; decarboxylase component E1; thiamin-binding [Serratia symbiotica]	Positive	522	5	LTNDVDPFETR	ELSTTLAFVR	LVPLLADEAR	VLGTDGFGR	GALTLATR
Group 92	27	2	7,7(1)	1	protein bon domain-containing osmotically-inducible osmy putative	Mascot (1)	WP_040263244.1	CDS55904.1	conserved hypothetical protein; putative periplasmic or secreted lipoprotein [Serratia symbiotica] /// BON domain-containing protein [Serratia symbiotica] >CDS55904.1 conserved hypothetical protein; putative periplasmic or secreted lipoprotein [Serratia symbiotica]	Positive	95	1	SLGTQVDDGTLEAR
Group 728	1	2	16,16(1)	2	conserved hypothetical protein	Mascot (1)		CDS55907.1	conserved hypothetical protein [Serratia symbiotica]	Borderline	191	2	NLSSVQLAER	LAVYASSR
Group 2	2	8	2,2(1),3,3(1),6,6(1),7,7(1)	1	duf883 protein domain	Mascot (1)	EFW12569.1, WP_006708628.1	CDS55911.1	conserved hypothetical protein [Serratia symbiotica] /// DUF883 domain-containing protein [Serratia symbiotica] >EFW12569.1 putative conserved protein [Serratia symbiotica str. Tucson] >CDS55911.1 conserved hypothetical protein [Serratia symbiotica]	Positive	117	1	QLAEQADDYVR
Group 59	591	2	9,9(1)	2	protein stringent starvation 4	Mascot (10)	WP_040263266.1	CDS55922.1	stringent starvation protein A [Serratia symbiotica] >CDS55922.1 stringent starvation protein A [Serratia symbiotica] /// stringent starvation protein A [Serratia symbiotica]	Positive	242	3	DAFLASLTEAER	LLMEYLDER	ELTLYESR
Group 18	131	4	5,5(1),6,6(1)	2	protein ribosomal s9 30s	Mascot (13)		CDS55923.1	30S ribosomal subunit protein S9 [Serratia symbiotica]	Positive	191	4	AENQYYGTGR	EANQYYGTGR	SLEQYFGR	AENQYYGWK
Group 96	8	2	5,5(1)	1	cytochrome ubiquinol oxidase subunit iii hypothetical protein	Mascot (1)		CDS55927.1	putative cytochrome d ubiquinol oxidase subunit III [Serratia symbiotica]	Positive	74	1	DYSEGASGLLR
Group 24	3	4	13,13(1),14,14(1)	2	serine endoprotease degq	Mascot (1)	WP_040263272.1	CDS55928.1	serine endoprotease; periplasmic [Serratia symbiotica] /// serine endoprotease DegQ [Serratia symbiotica] >CDS55928.1 serine endoprotease; periplasmic [Serratia symbiotica]	Positive	291	3	VDNLDQGSLAAR	GAFVNEVVPK	VDSLMALR
Group 758	1	2	9,9(1)	1	putative lipopolysaccharide transport protein B			CDS55954.1	putative lipopolysaccharide transport protein B (ABC superfamily; atp_bind) (LptB) [Serratia symbiotica]	Negative	61	1	ETLDVCER
Group 702	1	2	8,8(1)	2	toluene transporter subunit: membrane component of ABC superfamily	Mascot (1)		CDS55963.1	toluene transporter subunit: membrane component of ABC superfamily [Serratia symbiotica]	Negative	115	2	VANLELDTK	VALDLQEK
Group 63	31	2	8,8(1)	2	phospholipid-binding protein mlac [Serratia marcescens] abc transporter	Mascot (1)	WP_040263315.1	CDS55964.1	toluene transporter subunit: membrane component of ABC superfamily [Serratia symbiotica] /// phospholipid-binding protein MlaC [Serratia symbiotica] >CDS55964.1 toluene transporter subunit: membrane component of ABC superfamily [Serratia symbiotica]	Positive	316	4	QLQVAAAQPLTLDR	QNEWAATLR	TQGLDGLTK	YAGALVLGR
Group 67	10	2	14,14(1)	2	membrane protein outer channel tolc	Mascot (1)	WP_040263333.1	CDS55974.1	outer membrane channel protein TolC [Serratia symbiotica] >CDS55974.1 transport channel [Serratia symbiotica] /// transport channel [Serratia symbiotica]	Positive	299	3	TAGLSDVTFQTSSQR	SNYDTVLASEVTAR	NTLDNALEK
Group 756	1	2	9,9(1)	1	3;4-dihydroxy-2-butanone-4-phosphate synthase	Mascot (1)		CDS55977.1	3;4-dihydroxy-2-butanone-4-phosphate synthase [Serratia symbiotica]	Negative	62	1	GVTTGVSASER
Group 16	354	4	11,11(1),12,12(1)	2	rna polymerase alpha subunit dna-directed	Mascot (27)	WP_040263555.1	CDS56061.1	RNA polymerase; alpha subunit [Serratia symbiotica] /// DNA-directed RNA polymerase subunit alpha [Serratia symbiotica] >CDS56061.1 RNA polymerase; alpha subunit [Serratia symbiotica]	Borderline	168	2	LAYNVEAAR	GYVPASAR
Group 660	1	4	9,9(1),10,10(1)	4	30S ribosomal subunit protein S4	Mascot (1)		CDS56062.1	30S ribosomal subunit protein S4 [Serratia symbiotica]	Positive	265	4	LSDYGVQLR	ASLELAEQR	EGTDLFLK	GLDNVVYR
Group 740	1	2	5,5(1)	1	50S ribosomal subunit protein L18			CDS56069.1	50S ribosomal subunit protein L18 [Serratia symbiotica]	Negative	60	1	VQALADAAR
Group 64	27	2	8,8(1)	2	ribosomal protein l6 50s	Mascot (1)	WP_040263570.1	CDS56070.1	50S ribosomal subunit protein L6 [Serratia symbiotica] /// 50S ribosomal protein L6 [Serratia symbiotica] >CDS56070.1 50S ribosomal subunit protein L6 [Serratia symbiotica]	Positive	353	4	QEANALNFAPR	LQLVGVGYR	PLLGQAAADLR	LNGQVLSLK
Group 738	1	2	4,4(1)	1	50S ribosomal subunit protein L24	Mascot (1)		CDS56074.1	50S ribosomal subunit protein L24 [Serratia symbiotica]	Negative	68	1	EDEVLVLTGK
Group 747	1	2	7,7(1)	1	50S ribosomal subunit protein L16	Mascot (1)		CDS56078.1	50S ribosomal subunit protein L16 [Serratia symbiotica]	Negative	60	1	EAFALATSK
Group 754	1	2	9,9(1)	1	50S ribosomal subunit protein L4	Mascot (1)		CDS56084.1	50S ribosomal subunit protein L4 [Serratia symbiotica]	Positive	155	1	DAQSALTVSETTFGR
Group 707	1	2	9,9(1)	2	50S ribosomal subunit protein L3			CDS56085.1	50S ribosomal subunit protein L3 [Serratia symbiotica]	Borderline	128	2	VTVQSLDVVR	GLDTDGYR
Group 42	667	2	17,17(1)	5	elongation factor translation	Mascot (1)	WP_040263592.1	CDS56088.1	elongation factor G [Serratia symbiotica] >CDS56088.1 protein chain elongation factor EF-G;GTP-binding [Serratia symbiotica] /// protein chain elongation factor EF-G;GTP-binding [Serratia symbiotica]	Positive	626	7	LATDPFVGQVTFFR	YLGADELTEEELKK	SGPLAGYPVVDLK	GSVYVVNSGDTVLSNVK	AGDLAAALGLK	EFLPAVDK	LAASLAFK
Group 81	132	2	7,7(1)	1	ribosomal protein 30s	Mascot (9)	WP_040263594.1	CDS56089.1	30S ribosomal subunit protein S7 [Serratia symbiotica] /// 30S ribosomal protein S7 [Serratia symbiotica] >CDS56089.1 30S ribosomal subunit protein S7 [Serratia symbiotica]	Positive	186	2	LANELSDAAENK	FGSELLAK
Group 87	76	2	6,6(1)	1	ribosomal protein s12 30s			CDS56090.1	30S ribosomal subunit protein S12 [Serratia symbiotica]	Borderline	127	2	NSVPALEACPQK	ATLNQLVR
Group 12	2	4	10,10(1),11,11(1)	4	isomerase fkbp-type peptidyl-prolyl cis-trans rotamase	Mascot (1)	EFW11578.1, WP_006709783.1	CDS56095.1	FKBP-type peptidyl-prolyl cis-trans isomerase (rotamase) [Serratia symbiotica] /// peptidyl-prolyl cis-trans isomerase [Serratia symbiotica] >EFW11578.1 putative FKBP-type peptidyl-prolyl cis-trans isomerase (rotamase) [Serratia symbiotica str. Tucson] >CDS56095.1 FKBP-type peptidyl-prolyl cis-trans isomerase (rotamase) [Serratia symbiotica]	Positive	310	5	SALTDGTEFDNSYTR	DSDTVVVNYK	GTLTDGTEFDGGEHQL	GTLTDGTEFDGGSYTR	SQLSDADLEK
Group 705	1	2	8,8(1)	2	DNA-binding transcriptional dual regulator			CDS56109.1	DNA-binding transcriptional dual regulator [Serratia symbiotica]	Negative	124	2	GLCEVAELSYK	TLVVYGTR
Group 766	1	2	11,11(1)	1	tryptophanyl-tRNA synthetase	Mascot (1)		CDS56130.1	tryptophanyl-tRNA synthetase [Serratia symbiotica]	Positive	82	1	VYQAVGFVAPR
Group 787	1	2	14,14(1)	1	putative virulence effector protein	Mascot (1)		CDS56188.1	putative virulence effector protein [Serratia symbiotica]	Borderline	106	1	TVSWLAASDAQR
Group 41	2	2	18,18(1)	6	virulence srfb [Serratia symbiotica] factor protein	Mascot (1)		CDS56189.1	Virulence protein SrfB [Serratia symbiotica]	Positive	655	7	LALTSSDEQGAEGVK	QNEGTTGLSSPR	VEFSQATFGK	ATTALDTGLK	MDGFSTLR	QTYELQLR	VVLAFDTR
Group 729	1	2	17,17(1)	2	putative virulence factor [Serratia symbiotica]	Mascot (1)		CDS56190.1	putative virulence factor [Serratia symbiotica]	Borderline	127	2	LLTGDAALTVR	LGLDAALER
Group 794	1	2	16,16(1)	1	modulator of Rnase II stability [Serratia symbiotica]			CDS56226.1	modulator of Rnase II stability [Serratia symbiotica]	Negative	99	1	LSEEYTGLR
Group 724	1	2	14,14(1)	2	ketol-acid reductoisomerase; NAD(P)-binding	Mascot (1)		CDS56229.1	ketol-acid reductoisomerase; NAD(P)-binding [Serratia symbiotica]	Positive	233	2	DEFADEADYLK	LVAEGSEPAYAEK
Group 777	1	2	14,14(1)	1	aminopeptidase A; a cyteinylglycinase			CDS56273.1	aminopeptidase A; a cyteinylglycinase [Serratia symbiotica]	Positive	74	1	ETLYTFDQLK
Group 732	1	2	18,18(1)	2	valyl-tRNA synthetase	Mascot (1)		CDS56275.1	valyl-tRNA synthetase [Serratia symbiotica]	Positive	271	2	TALSDLEVQDR	LANAGFVAR
Group 763	1	2	10,10(1)	1	DNA-binding response regulator in two-component regulatory system with CpxA	Mascot (1)		CDS56277.1	DNA-binding response regulator in two-component regulatory system with CpxA [Serratia symbiotica]	Negative	99	1	ELLSQEVLGK
Group 682	1	2	16,16(1)	4	GTP-binding elongation factor family protein	Mascot (1)		CDS56306.1	GTP-binding elongation factor family protein [Serratia symbiotica]	Positive	515	4	ASSADEATTLVPALK	VEETEDADAFR	LDYVLPSR	YGGFKLKTLLDSEGK
Group 725	1	2	14,14(1)	2	glutamine synthetase			CDS56307.1	glutamine synthetase [Serratia symbiotica]	Negative	119	2	DGNNLFAGDK	LPVVASPK
Group 782	1	2	13,13(1)	1	Argininosuccinate synthase			CDS56329.1	Argininosuccinate synthase [Serratia symbiotica]	Negative	97	1	SDLEGLEQK
Group 796	1	2	17,17(1)	1	fused aspartokinase II; homoserine dehydrogenase II			CDS56336.1	fused aspartokinase II; homoserine dehydrogenase II [Serratia symbiotica]	Negative	60	1	LDEASELAR
Group 720	1	2	14,14(1)	2	molecular chaperone and ATPase component of HslUV protease	Mascot (1)		CDS56346.1	molecular chaperone and ATPase component of HslUV protease [Serratia symbiotica]	Positive	170	2	FTEVGYVGK	LLVEEEAGK
Group 721	1	2	14,14(1)	2	glycerol kinase	Mascot (1)		CDS56353.1	glycerol kinase [Serratia symbiotica]	Negative	120	2	EFVQLYPK	EVGESLAYQTR
Group 691	1	2	14,14(1)	3	biotin carboxylase (A subunit of acetyl-CoA carboxylase)	Mascot (1)		CDS56367.1	biotin carboxylase (A subunit of acetyl-CoA carboxylase) [Serratia symbiotica]	Positive	323	3	SGFLFLGPK	LAAGLPLSLK	LLTYGENR
Group 791	1	2	15,15(1)	1	L-glutamine:D-fructose-6-phosphate aminotransferase			CDS56374.1	L-glutamine:D-fructose-6-phosphate aminotransferase [Serratia symbiotica]	Borderline	71	1	AGTELGVASTK
Group 60	536	2	14,14(1)	2	synthase atp subunit beta		WP_040264038.1	CDS56377.1	ATP synthase subunit beta [Serratia symbiotica] >CDS56377.1 F1 sector of membrane-bound ATP synthase; beta subunit [Serratia symbiotica] /// F1 sector of membrane-bound ATP synthase; beta subunit [Serratia symbiotica]	Positive	371	4	VALTGLTMAEK	TVNMMELLR	VGLFGAGGVGK	GVQSLLQR
Group 44	22	2	14,14(1)	5	atp synthase subunit alpha f0f1	Mascot (1)	WP_040264042.1	CDS56379.1	F1 sector of membrane-bound ATP synthase; alpha subunit [Serratia symbiotica] /// ATP synthase subunit alpha [Serratia symbiotica] >CDS56379.1 F1 sector of membrane-bound ATP synthase; alpha subunit [Serratia symbiotica]	Positive	639	5	VNAEYVEAFTK	VVNTLGVPLDGK	GYLNDVEVAK	ASTLANVVR	LLEVPVGR
Group 51	290	2	6,6(1)	3	atp synthase subunit f0f1	Mascot (1)	WP_040264046.1	CDS56381.1	F0 sector of membrane-bound ATP synthase; subunit b [Serratia symbiotica] /// F0F1 ATP synthase subunit B [Serratia symbiotica] >CDS56381.1 F0 sector of membrane-bound ATP synthase; subunit b [Serratia symbiotica]	Positive	318	3	SVDEAANSDLVDK	AEAQALLEQANK	EAAQALLEQANK	ELADGLASAER
Group 764	1	2	10,10(1)	1	Ribonuclease PH	Mascot (1)		CDS56408.1	Ribonuclease PH [Serratia symbiotica]	Negative	63	1	NLETLFQAQK
Group 797	1	2	17,17(1)	1	DNA gyrase; subunit B (type II topoisomerase)	Mascot (1)		CDS56464.1	DNA gyrase; subunit B (type II topoisomerase) [Serratia symbiotica]	Positive	113	1	LVAEYYSVQK
Group 751	1	2	8,8(1)	1	conserved hypothetical protein			CDS56503.1	conserved hypothetical protein [Serratia symbiotica]	Borderline	70	1	LPTLSEDQQK
Group 22	6	4	14,14(1),15,15(1)	2	glucose-6-phosphate isomerase, glucosephosphate	Mascot (1)	WP_040264252.1	CDS56528.1	glucose-6-phosphate isomerase [Serratia symbiotica] >CDS56528.1 glucosephosphate isomerase [Serratia symbiotica] /// glucosephosphate isomerase [Serratia symbiotica]	Positive	329	3	LADLFTQDSER	SNSPLLVDGK	LTVETLEK	LLPELAGGDAK
Group 699	1	2	13,13(1)	2	uroporphyrin-III C-methyltransferase	Mascot (1)		CDS56650.1	uroporphyrin-III C-methyltransferase [Serratia symbiotica]	Negative	120	2	LLVAAQALPR	AYFNTTDSLPK
Group 57	1093	2	8,8(1)	2	protein dna-binding single-stranded ssdna-binding	Mascot (1)	WP_040264418.1	CDS56666.1	Single-stranded DNA-binding protein [Serratia symbiotica] /// ssDNA-binding protein [Serratia symbiotica] >CDS56666.1 Single-stranded DNA-binding protein [Serratia symbiotica]	Positive	167	2	VLLVGNLGQDPEVR	VAEVAGEYLR
Group 795	1	2	17,17(1)	1	2-octaprenylphenol hydroxylase			CDS56719.1	2-octaprenylphenol hydroxylase [Serratia symbiotica]	Negative	61	1	LEDFEFALR
Group 779	1	2	13,13(1)	1	transcription termination factor	Mascot (1)		CDS56738.1	transcription termination factor [Serratia symbiotica]	Borderline	167	1	GEVLASTFDETGPR
Group 713	1	2	11,11(1)	2	6-phosphofructokinase I	Mascot (1)		CDS56754.1	6-phosphofructokinase I [Serratia symbiotica]	Negative	114	2	GDWLETAK	NTPVAYDR
Group 21	31	4	9,9(1),10,10(1)	2	isomerase triose-phosphate triosephosphate	Mascot (1)	WP_040264501.1	CDS56756.1	triosephosphate isomerase [Serratia symbiotica] /// triose-phosphate isomerase [Serratia symbiotica] >CDS56756.1 triosephosphate isomerase [Serratia symbiotica]	Positive	292	2	GAVLAYEPVWALGTGK	AGVLAYEPVWALGTGK	ADAFAALVK
Group 662	1	4	16,16(1),17,17(1)	4	Polyribonucleotide nucleotidyltransferase (polynucleotide phosphorylase/polyadenylase)	Mascot (1)		CDS56770.1	Polyribonucleotide nucleotidyltransferase (polynucleotide phosphorylase/polyadenylase) [Serratia symbiotica]	Positive	228	4	ELMQVALNQAK	WQNLDELMGEK	GDLSQFAPR	ELMQVALGLDR
Group 731	1	2	18,18(1)	2	translation initiation factor IF-2	Mascot (1)		CDS56774.1	translation initiation factor IF-2 [Serratia symbiotica]	Positive	202	2	LVQQFADAGQVK	VLEAEQVDLR
Group 694	1	2	15,15(1)	3	transcription termination/antitermination L factor	Mascot (1)		CDS56775.1	transcription termination/antitermination L factor [Serratia symbiotica]	Positive	357	3	VQAVSSELGGER	AASTTLALAQK	TGDFDTFR
Group 62	50	2	7,7(1)	2	transcription elongation factor	Mascot (4)	EFW11858.1, WP_006709344.1	CDS56784.1	transcription elongation factor GreA [Serratia symbiotica] >EFW11858.1 putative transcription elongation factor [Serratia symbiotica str. Tucson] >CDS56784.1 transcription elongation factor [Serratia symbiotica] /// transcription elongation factor [Serratia symbiotica]	Positive	194	3	LSNAQVLDLTK	EQDDVVVLK	LLADLADAR
Group 69	4	2	11,11(1)	2	malate dehydrogenase	Mascot (1)	WP_040264522.1	CDS56793.1	malate dehydrogenase; NAD(P)-binding [Serratia symbiotica] /// malate dehydrogenase [Serratia symbiotica] >CDS56793.1 malate dehydrogenase; NAD(P)-binding [Serratia symbiotica]	Positive	312	3	LQNAGTEVVEAK	ADLFNVNAGLVR	SNTFVAELK
Group 667	1	4	8,8(1),9,9(1)	1	superoxide dismutase; Mn	Mascot (1)		CDS56813.1	superoxide dismutase; Mn [Serratia symbiotica]	Negative	102	1	TGTTLSGDLK
Group 742	1	2	6,6(1)	1	protein export chaperone			CDS56816.1	protein export chaperone [Serratia symbiotica]	Negative	62	1	ECLTSLVSR
Group 102	2	2	15,15(1)	1	presumed portal vertex protein			CDS56866.1	Presumed portal vertex protein [Serratia symbiotica]	Negative	94	1	EMLPVLEAVAK
Group 93	21	2	6,6(1)	1	50s ribosomal protein	Mascot (1)	WP_040264639.1	CDS56906.1	50S ribosomal subunit protein L11 [Serratia symbiotica] /// 50S ribosomal protein L11 [Serratia symbiotica] >CDS56906.1 50S ribosomal subunit protein L11 [Serratia symbiotica]	Positive	181	1	QEMTGSDVEAMLR
Group 68	4	2	10,10(1)	2	50s ribosomal protein	Mascot (1)		CDS56907.1	50S ribosomal subunit protein L1 [Serratia symbiotica]	Positive	181	2	VVGQLGQLLGPR	GLVFTQGPQGEAAK
Group 33	19	2	20,20(1)	11	dna-directed rna polymerase subunit beta	Mascot (2)	WP_040264641.1	CDS56910.1	RNA polymerase; beta subunit [Serratia symbiotica] /// DNA-directed RNA polymerase subunit beta [Serratia symbiotica] >CDS56910.1 RNA polymerase; beta subunit [Serratia symbiotica]	Positive	1329	12	STGSYSLVTQQPLGGK	LTQGDDLAPGVLK	SPGVFFDSDK	FVEDLVTCR	NVLQYVDASR	LGEPVFDVK	ALELEQMELK	GVTFSAPLR	QLMELVPER	AYDLGDDVQCK	SVGEMAEGQGFR	YDLSAVGR
Group 39	868	2	20,20(1)	6	rna polymerase dna-directed beta subunit	Mascot (1)	WP_040264642.1	CDS56911.1	RNA polymerase; beta prime subunit [Serratia symbiotica] /// DNA-directed RNA polymerase subunit beta' [Serratia symbiotica] >CDS56911.1 RNA polymerase; beta prime subunit [Serratia symbiotica]	Positive	1139	8	FADMVDGQTLTR	YLTNEVQEVYR	FATSDLNDLYR	VLDLWAAAQDR	VLTEAAVAGK	TANSGYLTR	VADLFEAR	QLNVFEGWQRR
Group 5	1319	6	13,13(1),14,14(1),15,15(1)	1	groel chaperone	Mascot (1)	WP_040264674.1	CDS56961.1	molecular chaperone GroEL [Serratia symbiotica] >CDS56961.1 chaperone Hsp60; peptide-dependent ATPase; heat shock protein [Serratia symbiotica] /// chaperone Hsp60; peptide-dependent ATPase; heat shock protein [Serratia symbiotica]	Positive	1216	16	ALAQVGTLSANSDETVGK	QQLEEATSDYDREK	GAQLEEATSDYDREK	SETTLLDGVGDEATLK	ESTTLLDGVGDEATLK	QQLEEATSDYDR	LAAQVGTLSGQSDETVGK	AVAAGMNPMDLK	TDTTLLDGVGDEATLK	GDNEDQNVGLK	EMLPVLEAVAK	GVGAATEVEMK	TTLEDLGQAK	GVNVLADAVK	AVVAAVEELK	LSVPCSDSK	SFGAPTLTK	DLTDSTVLR	ALAQVGTLSHCFETVGK	SLSKSLSVPCASDSK	GLVAAVEELK	GVNVLADLGK	TTLEDLGGAAK	LAAQVGTLSADSDETVGK	SLVSDLSVPCASDSK
Group 734	1	2	18,18(1)	2	putative mechanosensitive channel	Mascot (1)		CDS56972.1	putative mechanosensitive channel [Serratia symbiotica]	Borderline	159	2	TEQLAEQDGQVPK	LGDTVTLR
Group 711	1	2	10,10(1)	2	phosphatidylserine decarboxylase			CDS56973.1	phosphatidylserine decarboxylase [Serratia symbiotica]	Negative	164	2	LGDFATTYLAPR	LAGWGASK
Group 680	1	2	13,13(1)	4	modulator for HflB protease specific for phage lambda cII repressor	Mascot (1)		CDS56982.1	modulator for HflB protease specific for phage lambda cII repressor [Serratia symbiotica]	Positive	334	4	EAEAYANEVQPR	TVLEAQGEVAR	ASFDDALAAR	PVTLEDDLEGSNSQQTR
Group 671	1	4	11,11(1),12,12(1)	1	modulator for HflB protease specific for phage lambda cII repressor	Mascot (1)		CDS56983.1	modulator for HflB protease specific for phage lambda cII repressor [Serratia symbiotica]	Negative	102	1	ASADYEVTR
Group 1048	33	4	17,17(1),18,18(1)	0	elongation factor	Mascot (1)		CDS56987.1	exoribonuclease R; RNase R [Serratia symbiotica]	Positive	109	3	YLGADELTEEELKK	SGPLAGYPVVDLK	ALTDPFVGQVTFFR	GSVYVVNSGDTVLSNVK	LLGESSGVVYR	QATTYGVPR	AGDLAAALGLK	EFLPAVDK	DGQLLFTR	LVELLGDK
Group 45	3	2	6,6(1)	5	50s ribosomal protein l9 subunit	Mascot (1)	WP_040264696.1	CDS56992.1	50S ribosomal protein L9 [Serratia symbiotica] >CDS56992.1 50S ribosomal subunit protein L9 [Serratia symbiotica] /// 50S ribosomal subunit protein L9 [Serratia symbiotica]	Positive	352	5	VANLGSLGDQVNVK	DLGEAVTAAGVELGK	LADVMAAAVVR	NFLVPQGK	LFGSLGTR
Group 1052	9	2	13,13(1)	0	putative endopeptidase	Mascot (5)		CDS57070.1	putative IgA-specific serine endopeptidase [Serratia symbiotica]	Negative	183	2	LLASETDAR	TLPVLEDDWSNSQQTR	LSEYLDESAR	AQNVLVFK	LASLAQDLK	VVDLLTER	LTLEGVDR	LLAEHDLDTQLK	ESVEALLR	TLALYSWQPRR	SGAAYVGLLK	LDVLDGLK
Group 55	5	2	14,14(1)	3	protein outer membrane autotransporter barrel domain-containing domain	Mascot (2)		CDS57073.1	Outer membrane autotransporter barrel domain protein [Serratia symbiotica]	Positive	451	4	GYNDTEGTLGLR	GEDLSPETYK	SDGLFLLGNR	GLQVVSVGGK
Group 762	1	2	10,10(1)	1	ParA family protein			CDS57101.1	ParA family protein [Serratia symbiotica]	Negative	137	1	GSLALNDYR
Group 98	6	2	10,10(1)	1	transposase [Serratia symbiotica] putative	Mascot (4)		CDS57140.1	putative transposase [Serratia symbiotica]	Positive	119	1	LESGSFVEEDLR
Group 784	1	2	14,14(1)	1	fused N-acetyl glucosamine specific PTS enzymes: IIC component; IIB component; IIA component	Mascot (1)		CDS57194.1	fused N-acetyl glucosamine specific PTS enzymes: IIC component; IIB component; IIA component [Serratia symbiotica]	Negative	139	1	LVEEGAEVK
Group 793	1	2	15,15(1)	1	glutamyl-tRNA synthetase	Mascot (1)		CDS57195.1	glutamyl-tRNA synthetase [Serratia symbiotica]	Positive	108	1	QLVDEDLASGK
Group 26	864	4	6,6(1),7,7(1)	1	transcriptional uptake ferric regulator repressor iron protein regulation	Mascot (1)	EFW12448.1, WP_006708509.1	CDS57198.1	DNA-binding transcriptional dual regulator of siderophore biosynthesis and transport [Serratia symbiotica] /// transcriptional repressor [Serratia symbiotica] >EFW12448.1 putative DNA-binding transcriptional dual regulator of siderophore biosynthesis and transport [Serratia symbiotica str. Tucson] >CDS57198.1 DNA-binding transcriptional dual regulator of siderophore biosynthesis and transport [Se…	Positive	167	3	VLNQFDDAGLVTR	VLEFSDESLDTR	LVEFSDESLDTR
Group 717	1	2	13,13(1)	2	citrate synthase	Mascot (1)		CDS57207.1	citrate synthase [Serratia symbiotica]	Negative	124	2	QLYTGYTER	LTFLDGDK
Group 666	1	4	3,3(1),4,4(1)	1	succinate dehydrogenase; membrane subunit; binds cytochrome b556			CDS57209.1	succinate dehydrogenase; membrane subunit; binds cytochrome b556 [Serratia symbiotica]	Negative	61	1	VNNVSALGR
Group 693	1	2	15,15(1)	3	succinate dehydrogenase; flavoprotein subunit	Mascot (1)		CDS57210.1	succinate dehydrogenase; flavoprotein subunit [Serratia symbiotica]	Positive	226	3	LDDTSSEFNTQR	GESESDVAASLER	SGEDPVELR
Group 47	34	2	18,18(1)	4	2-oxoglutarate dehydrogenase e1 component subunit	Mascot (1)	WP_040264875.1	CDS57212.1	2-oxoglutarate decarboxylase; thiamin-requiring [Serratia symbiotica] /// 2-oxoglutarate dehydrogenase subunit E1 [Serratia symbiotica] >CDS57212.1 2-oxoglutarate decarboxylase; thiamin-requiring [Serratia symbiotica]	Positive	577	6	ESGTYNTTNTDPETDAK	ELYADLLTEQK	VYYDLLEQR	GYEVGGTVR	LGDLYAALK	SLFQQFTSSQK
Group 775	1	2	12,12(1)	1	succinyl-CoA synthetase beta chain	Mascot (1)		CDS57214.1	succinyl-CoA synthetase beta chain [Serratia symbiotica]	Borderline	141	1	QGDLVCLDGK
Group 690	1	2	13,13(1)	3	periplasmic protein	Mascot (1)		CDS57227.1	periplasmic protein [Serratia symbiotica]	Positive	333	3	LAYLVQTDGGK	TLWEGTNNQNAK	LELTQGVDWK
Group 25	1060	4	6,6(1),7,7(1)	1	lipoprotein peptidoglycan-associated membrane outer protein	Mascot (2)		CDS57228.1	peptidoglycan-associated outer membrane lipoprotein [Serratia symbiotica]	Positive	297	3	SADNDQSGMQQSLEDGSSNLSSEEQAR	GTPEYNLALGER	ERTVYFGLDK	SADNDQSGMQSQLEDGSSNLSSEEQAR	SEARQDQALLDDAEAK
Group 23	3	4	9,9(1),10,10(1)	2	phosphoglyceromutase, phosphoglycerate mutase	Mascot (1)		CDS57234.1	phosphoglyceromutase 1 [Serratia symbiotica]	Positive	247	2	VLPYWNEELLPR	YYLGNADELAAK
Group 663	1	4	4,4(1),5,5(1)	2	Phosphate starvation-inducible protein PsiF	Mascot (1)		CDS57235.1	Phosphate starvation-inducible protein PsiF [Serratia symbiotica]	Negative	129	2	STFMSTCLK	TFMSACLK
Group 710	1	2	10,10(1)	2	putative phosphatase			CDS57241.1	putative phosphatase [Serratia symbiotica]	Borderline	123	2	SLAWAETLPK	VLAADPLQQEGPR
Group 94	18	2	6,6(1)	1	kinase inhibitor protein	Mascot (1)	WP_040264903.1	CDS57245.1	kinase inhibitor [Serratia symbiotica] >CDS57245.1 putative UPF0098 class protein [Serratia symbiotica] /// putative UPF0098 class protein [Serratia symbiotica]	Positive	77	1	LYSNDLQDGAK
Group 10	2	4	9,9(1),10,10(1)	4	cdp-diacylglycerol diphosphatase pyrophosphatase	Mascot (1)		CDS57339.1	CDP-diacylglycerol pyrophosphatase [Serratia symbiotica]	Positive	345	4	VSGLESQDLQTGK	LGQNWQLLPEK	QDVYNMLGK	GEMLLLANR
Group 84	103	2	9,9(1)	1	protein abc transporter substrate-binding glutamine glnh amino acid substrate-bindnig periplasmic	Mascot (1)	WP_040264975.1	CDS57354.1	glutamine transporter subunit; periplasmic binding component of ABC superfamily [Serratia symbiotica] /// amino acid ABC transporter substrate-binding protein [Serratia symbiotica] >CDS57354.1 glutamine transporter subunit; periplasmic binding component of ABC superfamily [Serratia symbiotica]	Positive	209	1	SLGDSLEAQQYGLAFPK
Group 54	17	2	7,7(1)	3	dna protection protein starvation/stationary phase dps during starvation	Mascot (1)	WP_040264976.1	CDS57357.1	DNA starvation/stationary phase protection protein [Serratia symbiotica] >CDS57357.1 Fe-binding and storage protein [Serratia symbiotica] /// Fe-binding and storage protein [Serratia symbiotica]	Positive	340	4	QAVSQVADEGTEDMFTAASR	AALLEHQDNFAER	YGAVANDLR	SSDLLYTR
Group 78	152	2	7,7(1)	1	protein membrane outer ompx py	Mascot (1)	WP_040264978.1	CDS57359.1	outer membrane protein [Serratia symbiotica] /// membrane protein [Serratia symbiotica] >CDS57359.1 outer membrane protein [Serratia symbiotica]	Positive	223	2	NASTVSAGYAQGDLQGVANK	PGHRQHTAGPAYR
Group 7	2	4	13,13(1),14,14(1)	9	malate dehydrogenase quinone fad/nad oxidoreductase -binding domain	Mascot (1)	WP_040264986.1	CDS57370.1	malate:quinone oxidoreductase [Serratia symbiotica] >CDS57370.1 malate dehydrogenase; FAD/NAD(P)-binding domain [Serratia symbiotica] /// malate dehydrogenase; FAD/NAD(P)-binding domain [Serratia symbiotica]	Positive	829	10	LATLQEYYPQANK	GMEYSEDTNQLK	QDWTLWTADQR	QWVPLVMDGR	YAALQHSTLFR	VATPQWQSK	LEELLPSYGK	QFWSYQVK	ADGTLDLSK	GMEYSEDGDRKK
Group 722	1	2	14,14(1)	2	putative transporter fused subunits of ABC superfamily: ATP-binding components	Mascot (1)		CDS57371.1	putative transporter fused subunits of ABC superfamily: ATP-binding components [Serratia symbiotica]	Negative	185	2	EFVSSLATR	TFVGDAQLWCPK
Group 719	1	2	14,14(1)	2	putative peptide transporter subunit: periplasmic-binding component of ABC superfamily	Mascot (1)		CDS57376.1	putative peptide transporter subunit: periplasmic-binding component of ABC superfamily [Serratia symbiotica]	Positive	169	2	AAQVESVGVK	SLVTAMDAGQR
Group 726	1	2	15,15(1)	2	NAD-linked malate dehydrogenase; Rossman fold	Mascot (1)		CDS57382.1	NAD-linked malate dehydrogenase; Rossman fold [Serratia symbiotica]	Borderline	132	2	SEGLSEDEAR	VLVVTDGER
Group 695	1	2	16,16(1)	3	methionyl-tRNA synthetase	Mascot (1)		CDS57386.1	methionyl-tRNA synthetase [Serratia symbiotica]	Positive	337	3	SGALQEQVANK	VNTDLVNK	FGGQLADK
Group 753	1	2	8,8(1)	1	2'-deoxycytidine 5'-triphosphate deaminase			CDS57389.1	2'-deoxycytidine 5'-triphosphate deaminase [Serratia symbiotica]	Negative	139	1	NEVSAALDR
Group 677	1	2	13,13(1)	5	gluconate-6-phosphate dehydrogenase;decarboxylating	Mascot (1)		CDS57402.1	gluconate-6-phosphate dehydrogenase;decarboxylating [Serratia symbiotica]	Positive	435	5	LVSYAQGFSQLK	QLADEYQQSLR	EAYELVAPLLK	GYTVSLFNR	NLALNLESR
Group 70	3	2	7,7(1)	2	ecotin		WP_040265026.1	CDS57416.1	ecotin; a serine protease inhibitor [Serratia symbiotica] /// ecotin [Serratia symbiotica] >CDS57416.1 ecotin; a serine protease inhibitor [Serratia symbiotica]	Positive	179	2	LAPYPQAEK	LPLVVYVPK
Group 685	1	2	8,8(1)	3	conserved membrane hypothetical protein	Mascot (1)		CDS57418.1	conserved membrane hypothetical protein [Serratia symbiotica]	Positive	191	3	SVTLGNPLPLLK	LVFLLNDGR	FVMEQVLTK
Group 785	1	2	14,14(1)	1	putative peptidase	Mascot (1)		CDS57423.1	putative peptidase [Serratia symbiotica]	Negative	61	1	LVASAYSVR
Group 774	1	2	12,12(1)	1	lipoprotein	Mascot (1)		CDS57427.1	lipoprotein [Serratia symbiotica]	Positive	75	1	LDEDSQYQGR
Group 798	1	2	18,18(1)	1	Invasin	Mascot (1)		CDS57440.1	Invasin [Serratia symbiotica]	Positive	89	1	LADGETVDSVAQK
Group 714	1	2	11,11(1)	2	thiosulfate transporter subunit; periplasmic-binding component of ABC superfamily	Mascot (1)		CDS57445.1	thiosulfate transporter subunit; periplasmic-binding component of ABC superfamily [Serratia symbiotica]	Positive	262	2	AELLNSSYDLSR	GATTTFVER
Group 712	1	2	11,11(1)	2	cysteine synthase A; O-acetylserine sulfhydrolase A subunit	Mascot (1)		CDS57454.1	cysteine synthase A; O-acetylserine sulfhydrolase A subunit [Serratia symbiotica]	Positive	222	2	AEELVTTDPDR	LAEETDFADK
Group 1053	5	2	16,16(1)	0	DNA ligase	Mascot (2)		CDS57457.1	DNA ligase; NAD(+)-dependent [Serratia symbiotica]	Negative	216	2	QGASVLTGSDGR	VLADYEAR	VAGGLSAAQADR	LGDTVLVR	LLEQLVEK	EQAFSQLSAQPR	EGDHSPVWALAK
Group 1054	3	2	14,14(1)	0	synthetase protease asparaginyl glutamyl-trna trna iv signal peptide peptidase			CDS57462.1	glutamyl-tRNA synthetase [Serratia symbiotica]	Negative	111	2	VSTLDLEQVPR	ELLSASSNR	LEDTDLER	ALAYLAER	LVDELASR
Group 38	4	2	12,12(1)	7	outer porin membrane protein	Mascot (1)	WP_040265071.1	CDS57479.1	outer membrane pore protein N; non-specific [Serratia symbiotica] /// porin [Serratia symbiotica] >CDS57479.1 outer membrane pore protein N; non-specific [Serratia symbiotica]	Positive	591	7	FADYGSFDYGR	LNLLDDNEFTK	NMSTYVDYK	YLSVGSTYEFGGK	LYSVGSTYEFNK	AEAWTVGTK	DSYVDGLANK
Group 800	1	2	18,18(1)	1	aminopeptidase N			CDS57483.1	aminopeptidase N [Serratia symbiotica]	Negative	103	1	LGQGELEGGR
Group 743	1	2	7,7(1)	1	conserved hypothetical protein			CDS57491.1	conserved hypothetical protein [Serratia symbiotica]	Negative	105	1	NAEDGYDALVR
Group 755	1	2	9,9(1)	1	conserved hypothetical protein			CDS57585.1	conserved hypothetical protein [Serratia symbiotica]	Negative	146	1	FEELLNQAK
Group 82	132	2	9,9(1)	1	protein trat transfer conjugal py	Mascot (1)	WP_040265211.1	CDS57597.1	TraT complement resistance protein [Serratia symbiotica] /// conjugal transfer protein TraT [Serratia symbiotica] >CDS57597.1 TraT complement resistance protein [Serratia symbiotica]	Positive	260	3	FEEAKPVLEDQLAR	TDNVAALR	EAQGFLSK
Group 706	1	2	9,9(1)	2	arginine transporter subunit; periplasmic-binding component of ABC superfamily	Mascot (1)		CDS57658.1	arginine transporter subunit; periplasmic-binding component of ABC superfamily [Serratia symbiotica]	Positive	183	2	QNAGLAAVGDK	GSLADGAALK
Group 86	81	2	7,7(1)	1	lipoprotein		WP_040265294.1	CDS57660.1	putative exported protein [Serratia symbiotica] /// lipoprotein [Serratia symbiotica] >CDS57660.1 putative exported protein [Serratia symbiotica]	Positive	204	2	SGGCVAGGPDTVAQK	TWCWVVDDLR
Group 89	41	2	18,18(1)	1	atp-dependent clpb chaperone sp. protease			CDS57673.1	ATP-binding protease component [Serratia symbiotica]	Negative	102	1	NNPVLLGEPGVGK	SLDAELAEVLAR
Group 661	1	4	15,15(1),16,16(1)	4	30S ribosomal subunit protein S1	Mascot (1)		CDS57708.1	30S ribosomal subunit protein S1 [Serratia symbiotica]	Positive	483	4	QLGEDPWVALAK	SESALPAEQFK	AYEDAETVVRLDGK	YAEWETVVGVLDGK
Group 688	1	2	13,13(1)	3	3-oxoacyl-(acyl-carrier-protein) synthase I	Mascot (1)		CDS57718.1	3-oxoacyl-(acyl-carrier-protein) synthase I [Serratia symbiotica]	Positive	245	3	TGLVVGSGGGSPR	DAGLTADQVSGGDR	LDTTGLLDR
Group 772	1	2	11,11(1)	1	N5-glutamine methyltransferase			CDS57725.1	N5-glutamine methyltransferase [Serratia symbiotica]	Negative	68	1	LGLAAGDDGLK
Group 53	46	2	10,10(1)	3	n-acetylmuramoyl-l-alanine amidase amid precursor	Mascot (1)	WP_040265497.1	CDS57851.1	N-acetylmuramoyl-L-alanine amidase AmiD [Serratia symbiotica] /// N-acetylmuramoyl-L-alanine amidase [Serratia symbiotica] >CDS57851.1 N-acetylmuramoyl-L-alanine amidase AmiD [Serratia symbiotica]	Positive	307	3	SDPGPQFPWR	LFNLVDENER	YDGVMDVEKDLLR
Group 681	1	2	14,14(1)	4	Catalase	Mascot (1)		CDS57987.1	Catalase [Serratia symbiotica]	Positive	339	4	EDDDYYSQPR	GLPSTAGAPVQQKSSDLTAGK	FSTVAGER	DLFEALER
Group 781	1	2	13,13(1)	1	ribonucleoside diphosphate reductase 1; beta subunit; ferritin-like			CDS57990.1	ribonucleoside diphosphate reductase 1; beta subunit; ferritin-like [Serratia symbiotica]	Negative	140	1	AYTTFSQNK
Group 696	1	2	17,17(1)	3	ribonucleoside diphosphate reductase 1; alpha subunit	Mascot (1)		CDS57991.1	ribonucleoside diphosphate reductase 1; alpha subunit [Serratia symbiotica]	Positive	194	3	LYTQYEQDDSLR	NQSLLVTK	AAADLLSR
Group 683	1	2	18,18(1)	4	DNA gyrase (type II topoisomerase); subunit A	Mascot (1)		CDS57993.1	DNA gyrase (type II topoisomerase); subunit A [Serratia symbiotica]	Positive	406	4	TAEDENVVGLQR	VSEVSVVGR	NTQGVTLLR	LTALLPVR
Group 704	1	2	8,8(1)	2	DNA-binding response regulator in two-component regulatory system with RcsC and YojN	Mascot (1)		CDS57995.1	DNA-binding response regulator in two-component regulatory system with RcsC and YojN [Serratia symbiotica]	Negative	122	2	QGAPTDLPK	YGDGLTLLK
Group 749	1	2	8,8(1)	1	3-oxoacyl-(acyl-carrier-protein) reductase	Mascot (1)		CDS58128.1	3-oxoacyl-(acyl-carrier-protein) reductase [Serratia symbiotica]	Negative	61	1	ALAEAFVAR
Group 767	1	2	11,11(1)	1	Ribose-phosphate pyrophosphokinase (phosphoribosylpyrophosphate synthase) [Serratia symbiotica]	Mascot (1)		CDS58165.1	Ribose-phosphate pyrophosphokinase (phosphoribosylpyrophosphate synthase) [Serratia symbiotica]	Positive	80	1	LYTSLGDAAVGR
Group 757	1	2	9,9(1)	1	DNA-binding response regulator in two-component regulatory system with PhoQ	Mascot (1)		CDS58188.1	DNA-binding response regulator in two-component regulatory system with PhoQ [Serratia symbiotica]	Borderline	70	1	ELSVNEQNLK
Group 718	1	2	14,14(1)	2	adenylosuccinate lyase	Mascot (1)		CDS58190.1	adenylosuccinate lyase [Serratia symbiotica]	Positive	306	2	LVEEFSEEDAQR	DLTDSTVLR
Group 659	1	4	11,11(1),13,13(1)	6	isocitrate dehydrogenase			CDS58194.1	isocitrate dehydrogenase [Serratia symbiotica]	Positive	554	6	YYQGTPSPVK	AALEYALTDGR	TVTYDFER	DWGYELAR	DDEFGDALVK	VLVPAEGK
Group 72	2	2	10,10(1)	2	nucleoside-specific nucleoside channel-forming channel protein receptor phage tsx [Serratia t6 colicin sp. s4]	Mascot (1)		CDS58199.1	nucleoside channel; receptor of phage T6 and colicin K [Serratia symbiotica]	Positive	160	2	GSPMFVELEPR	FFGVGNTPDR
Group 744	1	2	7,7(1)	1	Secreted chorismate mutase			CDS58200.1	Secreted chorismate mutase [Serratia symbiotica]	Negative	97	1	LVAVSEAEAER
Group 686	1	2	10,10(1)	3	putative chaperone protein	Mascot (1)		CDS58203.1	putative chaperone protein [Serratia symbiotica]	Positive	235	3	YSVPLFVSGK	DFTTASQLQPSYR	VGERRDNRDPVVLPSY
Group 709	1	2	10,10(1)	2	ProP transporter amplifier			CDS58209.1	ProP transporter amplifier [Serratia symbiotica]	Borderline	224	2	EVLAFLAER	YAPVSELSK
Group 32	11	4	7,7(1),8,8(1)	1	protein htpx partial heat shock	Mascot (1)		CDS58211.1	membrane-associated Zn-dependent endopeptidase; self-cleaved (Heat shock protein htpX) [Serratia symbiotica]	Positive	77	1	SVGGEVLEQPR
Group 9	2	4	9,9(1),10,10(1)	6	hypothetical protein	Mascot (1)	WP_040265864.1	CDS58221.1	hypothetical protein [Serratia symbiotica] >CDS58221.1 conserved membrane hypothetical protein [Serratia symbiotica] /// conserved membrane hypothetical protein [Serratia symbiotica]	Positive	518	6	SQGLADAGGNVFDK	SLVENTDMTR	QLQGDVVAALK	SVANELVSVR	LGLDTQLDNK	LNQAAQERESLYQDAR
Group 701	1	2	5,5(1)	2	50S ribosomal subunit protein L20	Mascot (1)		CDS58226.1	50S ribosomal subunit protein L20 [Serratia symbiotica]	Negative	163	2	VAFSTLVEK	VAFQAVLK
Group 759	1	2	11,11(1)	1	undecaprenyl phosphate-L-Ara4FN transferase			CDS58231.1	undecaprenyl phosphate-L-Ara4FN transferase [Serratia symbiotica]	Negative	160	1	VLNMMLQR
Group 676	1	2	16,16(1)	6	fused UDP-L-Ara4N formyltransferase; UDP-GlcA C-4'-decarboxylase	Mascot (1)		CDS58232.1	fused UDP-L-Ara4N formyltransferase; UDP-GlcA C-4'-decarboxylase [Serratia symbiotica]	Positive	495	6	LADEMGLVTDVR	DLESSSYYGK	SAQELNNLVR	GYQDVEYR	LDSLDAAR	LLVGPLNK
Group 771	1	2	11,11(1)	1	conserved hypothetical protein	Mascot (1)		CDS58233.1	conserved hypothetical protein [Serratia symbiotica]	Borderline	107	1	VDVDTFSGTR
Group 1046	292	8	1,1(1),2,2(1),3,3(1),4,4(1)	0	lipoprotein 4 murein protein hypothetical partial subsp. 2	Mascot (1)	WP_040265912.1	CDS58256.1	murein lipoprotein [Serratia symbiotica] /// murein lipoprotein [Serratia symbiotica] >CDS58256.1 murein lipoprotein [Serratia symbiotica]	Positive	247	4	LEQLSTDVQTLNAK	VDQLSNDVTALR	LDNQVHTYK	VDQLSNDVTLAR	ELQLSTDVQTLQGK
Group 40	31	2	14,14(1)	6	pyruvate kinase	Mascot (1)	WP_040265914.1	CDS58258.1	pyruvate kinase [Serratia symbiotica] >CDS58258.1 pyruvate kinase I [Serratia symbiotica] /// pyruvate kinase I [Serratia symbiotica]	Positive	654	7	LLNAGMNVMR	ELASTDDFYR	EAALSSGLAQK	VTENEVLCK	VLNDGDLGQDK	LDAPLLVVAHHR	LVCTLGPK
Group 700	1	2	5,5(1)	2	DNA-binding transcriptional activator	Mascot (1)		CDS58268.1	DNA-binding transcriptional activator [Serratia symbiotica]	Positive	217	2	EVDSVLTSTR	LTEAADPLLR
Group 703	1	2	8,8(1)	2	glutathionine S-transferase	Mascot (1)		CDS58275.1	glutathionine S-transferase [Serratia symbiotica]	Positive	174	2	TPDEYQALAR	GFSPLFNPK
Group 735	1	2	1,1(1)	1	conserved hypothetical protein	Mascot (1)		CDS58312.1	conserved hypothetical protein [Serratia symbiotica]	Positive	99	1	ANEVAGTVEEAFGK
Group 723	1	2	14,14(1)	2	pyridine nucleotide transhydrogenase; alpha subunit	Mascot (1)		CDS58319.1	pyridine nucleotide transhydrogenase; alpha subunit [Serratia symbiotica]	Positive	329	2	FFTGQLTAAGK	LLGYTDLPSR
Group 716	1	2	13,13(1)	2	guanine deaminase	Mascot (1)		CDS58371.1	guanine deaminase [Serratia symbiotica]	Positive	173	2	VVYQVATTH	LSYALTPR
Group 769	1	2	11,11(1)	1	DNA-binding transcriptional dual regulator;O-acetyl-L-serine-binding	Mascot (1)		CDS58395.1	DNA-binding transcriptional dual regulator;O-acetyl-L-serine-binding [Serratia symbiotica]	Negative	154	1	SELDTAFNR
Group 697	1	2	18,18(1)	3	DNA topoisomerase I; omega subunit	Mascot (1)		CDS58396.1	DNA topoisomerase I; omega subunit [Serratia symbiotica]	Positive	246	3	ALVLVESPAK	YSEASLVK	YLTDAPVWGLASE
Group 768	1	2	11,11(1)	1	putative inner membrane peptidase	Mascot (1)		CDS58397.1	putative inner membrane peptidase [Serratia symbiotica]	Positive	195	1	TLTLFGEQSEQGR
Group 80	135	2	5,5(1)	1	transcriptional regulator protein dna-binding	Mascot (7)	WP_040266112.1	CDS58425.1	transcriptional regulator [Serratia symbiotica] >CDS58425.1 global nucleic acid-binding transcriptional dual regulator H-NS [Serratia symbiotica] /// global nucleic acid-binding transcriptional dual regulator H-NS [Serratia symbiotica]	Positive	233	2	EEDSQAQAELEER	LEVVVDER
Group 61	449	2	10,10(1)	2	mind protein septum site-determining 4 cell division inhibitor	Mascot (2)	EFW11589.1, WP_006709794.1	CDS58470.1	septum site-determining protein MinD [Serratia symbiotica] >EFW11589.1 membrane ATPase of the MinC-MinD-MinE system [Serratia symbiotica str. Tucson] >CDS58470.1 cell division inhibitor; a membrane ATPase;activates minC [Serratia symbiotica] /// cell division inhibitor; a membrane ATPase;activates minC [Serratia symbiotica]	Positive	454	4	NSAQGEPVLLDAESDAGK	TENLYLLPASQTR	TTSSAALATQLQK	LLVVTSGK
Group 789	1	2	14,14(1)	1	glucose-6-phosphate dehydrogenase	Mascot (1)		CDS58477.1	glucose-6-phosphate dehydrogenase [Serratia symbiotica]	Negative	137	1	QGYTAGFVQGK
Group 790	1	2	15,15(1)	1	aspartyl-tRNA synthetase	Mascot (1)		CDS58488.1	aspartyl-tRNA synthetase [Serratia symbiotica]	Negative	105	1	LVTDALGALR
Group 715	1	2	12,12(1)	2	flagellar basal body P-ring protein			CDS58521.1	flagellar basal body P-ring protein [Serratia symbiotica]	Borderline	191	2	DLVTVQGVR	LSNGALLER
Group 58	630	2	9,9(1)	2	protein flagellar l-ring basal body 4	Mascot (1)		CDS58522.1	flagellar protein of basal-body outer-membrane L ring [Serratia symbiotica]	Positive	399	4	TVSGTNSVTSTQVADAR	QLALNQGTEFLR	FSGVVNPR	ADMDLSGDGGTFGGK	GVTVTPRGVWGR
Group 100	3	2	1,1(1)	1	protein cold-shock stress			CDS58550.1	stress protein; member of the CspA-family [Serratia symbiotica]	Negative	68	1	GFGFLTPDEGSK
Group 664	1	4	7,7(1),8,8(1)	2	putative conserved flavoprotein	Mascot (1)		CDS58562.1	putative conserved flavoprotein [Serratia symbiotica]	Positive	112	2	SPSPEELTLAR	GSPSPEELTLAR
Group 786	1	2	14,14(1)	1	GMP synthetase (glutamine aminotransferase)	Mascot (1)		CDS58641.1	GMP synthetase (glutamine aminotransferase) [Serratia symbiotica]	Negative	97	1	LLNEVDGLSR
Group 71	3	2	12,12(1)	2	protein assembly outer membrane factor	Mascot (1)		CDS58648.1	protein assembly complex; lipoprotein component [Serratia symbiotica]	Positive	185	2	LSQPSGATELDR	LYLVDQNDR
Group 88	52	2	5,5(1)	1	kinase nucleoside-diphosphate nucleoside diphosphate	Mascot (1)	WP_040266535.1	CDS58655.1	nucleoside diphosphate kinase (NDK) (NDP kinase) (Nucleoside-2-P kinase) [Serratia symbiotica] /// nucleoside-diphosphate kinase [Serratia symbiotica] >CDS58655.1 nucleoside diphosphate kinase (NDK) (NDP kinase) (Nucleoside-2-P kinase) [Serratia symbiotica]	Positive	199	2	DLMGATDPDNEWLLR	GLAPMDLGALYAR
Group 95	12	2	16,16(1)	1	molecular chaperone dnak			CDS58659.1	DnaK-like molecular chaperone specific for IscU [Serratia symbiotica]	Borderline	145	1	SLGQFNLDGLQAAPR	LLEADDGDAWLEVK	TQDGETLVGQPAK	QTDGETLVGQPAK	ASSGLNEDELQK	ENLLPTAAALAYGLDK	NDPLAMQR	VLEDAEGDR
Group 746	1	2	7,7(1)	1	DNA-binding transcriptional repressor			CDS58664.1	DNA-binding transcriptional repressor [Serratia symbiotica]	Negative	65	1	GPGGGYLLGK
Group 689	1	2	13,13(1)	3	serine hydroxymethyltransferase	Mascot (1)		CDS58669.1	serine hydroxymethyltransferase [Serratia symbiotica]	Positive	251	3	LYQQQVADNAK	GQLDYDDLAK	LGTPAVTR
Group 745	1	2	10,10(1)	1	Pyridoxine 5'-phosphate synthase			CDS58720.1	Pyridoxine 5'-phosphate synthase [Serratia symbiotica]	Positive	74	1	LSVAATYAAQK
Group 708	1	2	11,11(1)	2	membrane-associated; 16S rRNA-binding GTPase			CDS58722.1	membrane-associated; 16S rRNA-binding GTPase [Serratia symbiotica]	Negative	125	2	SGWADDER	SLGYVDDLK
Group 27	638	4	9,9(1),10,10(1)	1	substrate-binding transporter protein metq abc methionine dl-methionine subunit, lipoprotein	Mascot (1)	WP_040266710.1	CDS58768.1	methionine ABC transporter substrate-binding protein MetQ [Serratia symbiotica] >CDS58768.1 DL-methionine transporter subunit; periplasmic-binding component of ABC superfamily [Serratia symbiotica] /// DL-methionine transporter subunit; periplasmic-binding component of ABC superfamily [Serratia symbiotica]	Positive	347	6	FVQSYQSDEVNEAANK	FVQSYQSDEVQDAANK	LVELEAPQLPR	VLELEAPQLPR	LDVTENPK	DSLFVENK	LVELEAQPLPR	LDVTQDPK
Group 674	1	2	17,17(1)	10	outer membrane protein assembly factor	Mascot (1)	WP_040266730.1	CDS58787.1	outer membrane protein assembly factor [Serratia symbiotica] /// outer membrane protein assembly factor BamA [Serratia symbiotica] >CDS58787.1 outer membrane protein assembly factor [Serratia symbiotica]	Positive	783	10	ALFATGNFEDVR	ADNADLSDYTGGK	LEPGELYDGGK	GYFPTSGNR	LVFTEGVSAK	DGNTLLVQVK	VGDLLTDDDLERQK	LGYADGLGGK	LSGDLENLR	TTLSSLEK
Group 752	1	2	8,8(1)	1	ribosome recycling factor	Mascot (1)		CDS58792.1	ribosome recycling factor [Serratia symbiotica]	Positive	113	1	QLASVTVEDSR
Group 48	10	2	11,11(1)	4	elongation factor ts ef-ts	Mascot (1)	WP_040266742.1	CDS58794.1	elongation factor Ts [Serratia symbiotica] >CDS58794.1 protein chain elongation factor EF-Ts [Serratia symbiotica] /// protein chain elongation factor EF-Ts [Serratia symbiotica]	Positive	458	6	AEESFAAEVAAMSK	DAGFQAFADK	FEVGEGLEK	ADLTAALVK	LTDVDVLK	LGENLNLR
Group 760	1	2	10,10(1)	1	2;3;4;5-tetrahydropyridine-2-carboxylate N-succinyltransferase	Mascot (1)		CDS58798.1	2;3;4;5-tetrahydropyridine-2-carboxylate N-succinyltransferase [Serratia symbiotica]	Negative	98	1	FAGYDEAR
Group 66	20	2	9,9(1)	2	NAD(P)-dependent oxidoreductase	Mascot (1)	WP_040266814.1	CDS58844.1	NAD(P)-dependent oxidoreductase [Serratia symbiotica] >CDS58844.1 putative enzyme [Serratia symbiotica] /// putative enzyme [Serratia symbiotica]	Positive	250	3	VVVLTGASSGLGEATAR	VFAGVGTVYSATK	ADAGALTVLTDLGK
Group 11	2	4	10,10(1),11,11(1)	4	metal abc transporter substrate-binding protein	Mascot (1)	WP_040266823.1	CDS58855.1	Periplasmic solute binding protein [Serratia symbiotica] /// metal ABC transporter substrate-binding protein [Serratia symbiotica] >CDS58855.1 Periplasmic solute binding protein [Serratia symbiotica]	Positive	381	4	VSAYFLENQTDSR	VLLASQGTDTR	GTEYLQQLQK	QTFAAVPPEK
Group 65	22	2	14,14(1)	2	trigger factor	Mascot (1)	WP_040266856.1	CDS58881.1	trigger factor [Serratia symbiotica] >CDS58881.1 peptidyl-prolyl cis/trans isomerase (trigger factor) [Serratia symbiotica] /// peptidyl-prolyl cis/trans isomerase (trigger factor) [Serratia symbiotica]	Positive	432	4	FGVADGSVDGLR	SADFVLVMGQGR	EVVEFYSK	ELFEEQAK
Group 770	1	2	11,11(1)	1	cytochrome o ubiquinol oxidase subunit II	Mascot (1)		CDS58886.1	cytochrome o ubiquinol oxidase subunit II [Serratia symbiotica]	Negative	151	1	FTALVTPTK
Group 669	1	4	12,12(1),13,13(1)	1	cytochrome o ubiquinol oxidase subunit I			CDS58887.1	cytochrome o ubiquinol oxidase subunit I [Serratia symbiotica]	Positive	77	1	DLTGDPWDAR
Group 750	1	2	8,8(1)	1	putative nucleotide binding protein (UPF0234 protein)	Mascot (1)		CDS58892.1	putative nucleotide binding protein (UPF0234 protein) [Serratia symbiotica]	Negative	60	1	QGLDTLQAK
Group 773	1	2	11,11(1)	1	thiamin-monophosphate kinase			CDS58900.1	thiamin-monophosphate kinase [Serratia symbiotica]	Negative	63	1	LQVTDAQAR
Group 101	2	2	6,6(1)	1	6 7-dimethyl-8-ribityllumazine synthase		EFW11663.1, WP_006709489.1	CDS58902.1	6;7-dimethyl-8-ribityllumazine synthase [Serratia symbiotica] >EFW11663.1 riboflavin synthase beta chain [Serratia symbiotica str. Tucson] >CDS58902.1 6;7-dimethyl-8-ribityllumazine synthase (riboflavin synthase beta chain) [Serratia symbiotica] /// 6;7-dimethyl-8-ribityllumazine synthase (riboflavin synthase beta chain) [Serratia symbiotica]	Positive	79	1	LLEGVLATPDAR
Group 56	3	2	14,14(1)	3	protein translocase subunit	Mascot (1)		CDS58907.1	SecYEG protein translocase auxillary subunit [Serratia symbiotica]	Positive	550	5	GVAASETTLDQLR	LTGLGNANEAR	LVNTTADATAQEGR	FNAPDLQLR	LSNDGVEVR
Group 85	102	2	3,3(1)	1	translocase subunit preprotein	Mascot (1)	WP_040266885.1	CDS58908.1	SecYEG protein translocase auxillary subunit [Serratia symbiotica] /// preprotein translocase subunit YajC [Serratia symbiotica] >CDS58908.1 SecYEG protein translocase auxillary subunit [Serratia symbiotica]	Positive	153	2	GDEVMTTGGLLGR	DFVAAVLPK
Group 665	1	4	10,10(1),11,11(1)	2	putative protease; membrane anchored	Mascot (1)		CDS58954.1	putative protease; membrane anchored [Serratia symbiotica]	Positive	173	2	QSAFLQAEAR	ADLLEAEGVR
Group 8	1199	4	15,15(1),16,16(1)	6	chaperone htpg molecular protein shock heat 90	Mascot (9)		CDS58965.1	Chaperone protein HtpG (molecular chaperone HSP90 family) [Serratia symbiotica]	Positive	1216	20	ALSAPELYEGDGELR	GLLDSNDLPLNVSR	LYYLTADSYAAAK	LFAAAGQQAPEVK	EDADEYLDAWR	AAEQQLEPFLER	NEEDGTLTWEK	APDAEDNGNQEALAK	TLTLSDDGLGMSR	FLAAAGQQAPEVK	AFLESLGSDQAK	EEVLENLGTLAK	GTLEDPNQFLR	ELLSNASDAADK	ADEDEYLDAWR	DAEDEYLDAWR	SALEDPNQFLR	ADLTDEEYYQLYK	ADLTDEEYK	ADEALRRDDETEEQK	GELTDEEYK	APEGEDNGNQEALAK	ADPAEDDGGGQEALAK	ENEDGTLTWEK	ADEALDRRDETEEQK	ADEALLWKDETEEQK	HEKEYLPVELESK	ENEDASNTWEK
Group 748	1	2	8,8(1)	1	adenine phosphoribosyltransferase			CDS58969.1	adenine phosphoribosyltransferase [Serratia symbiotica]	Positive	109	1	TATAQQLQLVK
Group 776	1	2	13,13(1)	1	multidrug efflux system	Mascot (1)		CDS58973.1	multidrug efflux system [Serratia symbiotica]	Positive	180	1	AQSSASLASVTVNR
Group 13	2	4	17,17(1),18,18(1)	4	multidrug efflux rnd transporter permease subunit	Mascot (1)	WP_040266956.1	CDS58974.1	multidrug efflux RND transporter permease subunit [Serratia symbiotica] >CDS58974.1 multidrug efflux system protein [Serratia symbiotica] /// multidrug efflux system protein [Serratia symbiotica]	Positive	394	4	VYVQAEAPFR	GAEGYTVTAR	LTDVAYLER	VNLDGSQVR
Group 780	1	2	13,13(1)	1	D-3-phosphoglycerate dehydrogenase	Mascot (1)		CDS59003.1	D-3-phosphoglycerate dehydrogenase [Serratia symbiotica]	Negative	101	1	LAVGAYEAR
Group 670	1	4	12,12(1),13,13(1)	1	fructose-bisphosphate aldolase; class II			CDS59009.1	fructose-bisphosphate aldolase; class II [Serratia symbiotica]	Negative	101	1	ESVGYGVLK
Group 687	1	2	12,12(1)	3	phosphoglycerate kinase	Mascot (1)		CDS59010.1	phosphoglycerate kinase [Serratia symbiotica]	Positive	206	3	MSDLDLGSK	SDLNVPVK	GLTEFSETARWK
Group 679	1	2	16,16(1)	5	transketolase 1; thiamin-binding	Mascot (1)		CDS59012.1	transketolase 1; thiamin-binding [Serratia symbiotica]	Positive	486	5	AFVEGLQANPANLASR	NDGPTTLVFSR	TAEQLANVYR	ESVLPAAAK	REDALETYGK
Group 3	30	6	16,16(1),17,17(1),18,18(1)	7	chaperone protein clpb disaggregation atp-dependent	Mascot (3)	WP_040267000.1	CDS59016.1	Chaperone protein ClpB	Positive	842	8	NNPVLLGEPGVGK	TGFDPVYGAR	LDMSEFMEK	SLDAELAEVLAR	TALVEGLAQR	ASLSGTQNLK	YTLDLTER	ATGLPVAR
Group 739	1	2	5,5(1)	1	50S ribosomal subunit protein L19			CDS59024.1	50S ribosomal subunit protein L19 [Serratia symbiotica]	Negative	61	1	VWVVEGSK
Group 799	1	2	18,18(1)	1	alanyl-tRNA synthetase	Mascot (1)		CDS59035.1	alanyl-tRNA synthetase [Serratia symbiotica]	Negative	66	1	AASADFVVSSEQK
Group 499	3	1	10	3	n-acetylmuramoyl-l-alanine amidase		WP_004960842.1	EFE95489.1	N-acetylmuramoyl-L-alanine amidase [Serratia odorifera] >EFE95489.1 N-acetylmuramoyl-L-alanine amidase [Serratia odorifera DSM 4582]	Positive	360	3	SDPGPQFPWR	LFNLVDENER	YDGVMDVEKDLLR
Group 239	217	1	20	6	rna polymerase beta subunit dna-directed 4		WP_006709799.1	EFW11594.1	DNA-directed RNA polymerase subunit beta [Serratia symbiotica] >EFW11594.1 RNA polymerase; beta subunit [Serratia symbiotica str. Tucson]	Positive	1218	11	STGSYSLVTQQPLGGK	LTQGDDLAPGVLK	SPGVFFDSDK	FVEDLVTCR	NVLQYVDASR	ALELEQMELK	GVTFSAPLR	QLMELVPER	AYDLGDDVQCK	SVGEMAEGQGFR	YDLSAVGR
Group 426	4	1	17	4	outer membrane protein assembly factor bama		WP_006709216.1	EFW11911.1	outer membrane protein assembly factor BamA [Serratia symbiotica] >EFW11911.1 outer membrane protein assembly factor [Serratia symbiotica str. Tucson]	Positive	426	6	ALFATGNFEDVR	ADNADLSDYTGGK	GYFPTSGNR	VGDLLTDDDLERQK	LGYADGLGGK	TTLSSLEK
Group 547	52	1	8	2	peroxiredoxin alkyl hydroperoxide reductase		WP_006708786.1	EFW12370.1	peroxiredoxin [Serratia symbiotica] >EFW12370.1 putative alkyl hydroperoxide reductase [Serratia symbiotica str. Tucson]	Positive	247	3	TPVEDGGLGEVK	AQVVNDLPLGR	YAMVADLK
Group 569	15	1	6	2	atp synthase subunit f0f1		WP_009637515.1	EIC83935.1	F0F1 ATP synthase subunit B [Serratia sp. M24T3] >EIC83935.1 F0F1 ATP synthase subunit B [Serratia sp. M24T3]	Positive	263	3	SVDEAANSDLVDK	AEAQALLEQANK	ELADGLASAER	ELGEGLASAER
Group 492	6	1	14	3	dipeptidase aminoacyl-histidine nonspecific		WP_004930251.1	EMF07010.1	aminoacyl-histidine dipeptidase [Serratia marcescens] >EMF07010.1 aminoacyl-histidine dipeptidase [Serratia marcescens VGH107]	Positive	214	3	EAFAVVAVPGEK	EAVPAGYQR	ELYQDLFSK
Group 34	14	2	15,16	9	chaperone htpg molecular protein		WP_056771993.1	KQN68884.1	molecular chaperone HtpG [Serratia sp. Leaf51] >KQN68884.1 heat-shock protein Hsp90 [Serratia sp. Leaf51]	Positive	1179	14	ALSAPELYEGDGELR	GLLDSNDLPLNVSR	LYYLTADSYAAAK	LFAAAGQQAPEVK	EDADEYLDAWR	AAEQQLEPFLER	NEEDGTLTWEK	APDAEDNGNQEALAK	TLTLSDDGLGMSR	FLAAAGQQAPEVK	AFLESLGSDQAK	EEVLENLGTLAK	GTLEDPNQFLR	ELLSNASDAADK	ADLTDEEYYQLYK	ADLTDEEYK	GELTDEEYK
Group 576	10	1	11	2	protein metal abc transporter substrate-binding periplasmic lipoprotein		WP_049299673.1	OFB46042.1	metal ABC transporter substrate-binding protein [Serratia marcescens] >OFB46042.1 metal ABC transporter substrate-binding protein [Serratia marcescens]	Positive	329	3	VSAYFLENQTDSR	GTEYLQQLQK	QTFAAVPPEK
Group 675	1	2	13,13(1)	6	dihydrolipoyltranssuccinase	Mascot (1)		CDS57213.1	dihydrolipoyltranssuccinase [Serratia symbiotica]	Positive	524	6	DVDTMSMADLENK	ESVGYLVTVK	AKFCEQFAALQPTLSNR	QYGEAFEK	LLAEHDLDTQLK	GLVTPVLR
Remark:	Mascot:
	We consider predicted peptides to be "Good Peptides"
	if they have a score of at least 30,
	and are no duplicates (indicated by braces around score value)
	in the Mascot html output file.
	Protein hits are listed here
	if they have at least 3 "Good Peptides" or at least one with score >= 50.
Remark:	MSE:
	Proteins without 'MSE Detections (Protein)' but with 'PAnalyzer-like Classification'
	were not directly detected by PLGS, but contain detected peptides.
Remark: enzymes marked in bold are extracted in the Table 1.
